# Supplementary material for: Dpep, a Cell-Penetrating Peptide Targeting ATF5, CEBPB and CEBPD, Synergistically Combines with ABT-263 and Decitabine to Inhibit Cancer Cell Growth and Overcome Dpep Resistance
Source: Cells. 2026 May 1;15(9):826. doi: 10.3390/cells15090826 (PMC13162579; doi:10.3390/cells15090826)
Supplement: Supplementary file 1 [file cells-15-00826-s001.zip]

Archive with 3 entries (3 files):
- File S1- Comparative analysis of transcriptomes of A375 Dpep-resistant#1 and A375 Dpep-responsive#1 cells exposed to Dpep for 48 hours. .xlsx
- File S2- Raw data from the current study..xlsx
- Supplementary Figure S1 and legend.pdf
