# Supplementary material for: Dpep, a Cell-Penetrating Peptide Targeting ATF5, CEBPB and CEBPD, Synergistically Combines with ABT-263 and Decitabine to Inhibit Cancer Cell Growth and Overcome Dpep Resistance
Source: Cells. 2026 May 1;15(9):826. doi: 10.3390/cells15090826 (PMC13162579; doi:10.3390/cells15090826)
Supplement: Supplementary file 1 [file cells-15-00826-s001.zip › File S1- Comparative analysis of transcriptomes of A375 Dpep-resistant#1 and A375 Dpep-responsive#1 cells exposed to Dpep for 48 hours. .xlsx]

## Sheet: SHEET 1
GENES REGULATED BY DPEP (20 µM) IN A375 ATCC AND A37 DPEP-RESPONSIVE#1 CELL LINES AND IN SOME CASES, IN THE DPEP- RESISTANT#1 CELL LINE
GENE	logFC A375- ATCC +/- DPEP	logFC. A375-RESPONSIVE#1 +/- DPEP	log FC A375-RESISTANT#1 +/- DPEP
ACAP1	1.2463	2.00889
B3GNT4	2.6845	2.67731
BEND5	3.01661	3.3439	1.46581
BNIP3	1.05571	1.50604	1.03166
C3	1.09056	0.989373	1.65616
C4orf47	2.03316	3.02644	2.22499
CA9	3.1372	3.66498	2.30059
CARNS1	1.17205	1.80104
CDKN2A	1.03167	1.75716
CST2	1.03755	1.79619
CXCL1	0.980097	3.02684	1.78384
EFEMP2	1.06777	2.19727	1.02321
EFNA3	1.34677	1.60733
IGFBP3	1.42838	1.41122	1.15031
IL1B	1.75641	1.2154
ITGA11	1.02508	1.32586
KCNN1	2.93163	3.3818
KDM5B-AS1	1.05126	1.72154	1.20085
LCN10	3.77374	1.73532
LMCD1	1.06765	1.74531
MIR210HG	1.90206	2.94436	1.9612
NDRG1	1.29263	1.07134	1.58454
NRN1	1.43971	1.23527	1.21274
PAPPA	0.962726	2.47922	1.24517
PPFIA4	1.08003	1.5104	1.71753
RIMKLA	2.68201	1.02425	1.5887
SLC22A17	1.23767	2.80303
SLC29A4	1.15775	2.30292	1.32596
SLC44A5	1.43808	1.31173
SPAG4	0.96662	2.54314
TXNIP	0.99998	3.74438	1.88253
UPK1A	2.65445	1.377	1.56603
ZNF404	2.07072	2.7929
GADD45B	-0.956585	-2.59973	-1.09397
HRK	-1.42009	-1.26943	-2.01397
SPP1	-0.996982	-1.5205
SYT14	-0.991752	-1.04781	-1.06179

## Sheet: SHEET 2
GENES DIFFERENTIALLY EXPRESSED IN A375 DPEP-RESISTANT#1 CELLS vs. A375 DPEP-RESPONSIVE#1 CELLS, BUT NOT RESPONSIVE TO DPEP IN EITHER LINE
GENE	log FC A375 DPEP RESISTANT#1 no treatment vs. A375 DPEP RESPONSIVE#1 no treatment	logFC A375 DPEP RESISTANT#1 DPEP treated vs. A375 DPEP RESPONSIVE#1 DPEP treated
	>1	>1
AIG1	1.31655	1.16299
ANKRD30A	4.57733	3.14885
AOPEP	1.84944	1.75426
APOL3	1.12663	1.06406
AR	1.64177	1.64331
C15orf62	1.41955	2.52867
C2	1.60418	1.6512
CA12	1.44612	1.02351
CARD16	1.44786	1.30298
CHI3L2	1.31771	1.76505
CPXM2	4.04734	4.68078
CRABP1	1.22658	1.46771
DACH1	2.11432	4.20609
DMD	3.20987	1.64415
DSEL	1.5399	1.69079
EGF	1.15426	1.3646
ERO1LB	1.28489	1.12141
F2RL2	1.51451	1.4464
FXYD3	1.19315	1.00284
GPR26	3.4773	5.12615
HKDC1	2.0495	2.21042
HSD17B3	1.76519	2.87702
IFITM1	1.66134	1.23963
INKA2	1.01249	1.11405
LINC00326	2.29472	1.56987
LOC100133669	2.21475	1.33225
LOC100287036	3.80249	4.14646
LOC100499489	1.64137	1.20373
LOC283663	2.37348	1.56815
LUM	2.22869	3.08575
MAPK4	1.33862	2.07102
MOXD1	2.26683	1.17613
MRGPRX3	1.37931	3.07977
MT1F	1.47011	1.209
NALF1	2.62077	2.27196
NCALD	1.00383	1.20177
NKX3-2	1.32472	1.89623
NOX5	1.70173	2.72303
PAGE2B	4.48909	6.19536
PAK6	1.82542	2.03248
PART1	1.10331	1.76412
PCDH10	1.09361	1.13363
PCSK1	1.60207	2.15782
PDGFRL	1.18712	1.35779
PODXL	1.09396	0.998033
RAPGEF3	1.63514	1.28352
RBP7	1.19458	1.83452
RCAN2	2.12656	2.28955
RDH12	1.48037	1.31251
SEPT14	2.30814	2.17743
SHROOM3	1.17177	1.33356
SLC22A18AS	1.92369	2.20636
SLC6A9	1.34611	1.13011
SLC7A11	1.08094	1.30118
SLMO2	1.19581	1.01624
ST8SIA4	1.20683	1.40995
TBX2	1.61694	1.98308
TYR	2.04568	4.38715
UTS2	5.74484	3.48003
	<-1	<-1
ABCB1	-2.04768	-1.86563
ADAMTS1	-2.43248	-2.50378
ADAMTS15	-2.15605	-1.94683
ADAMTS9	-1.15649	-1.16716
ADAMTSL1	-2.80823	-2.84809
ADCY1	-3.1274	-3.85052
AFF3	-3.46112	-4.04613
ALCAM	-1.10936	-1.16014
ALKBH8	-1.08496	-1.18034
ANKS1B	-1.81799	-2.05503
ANO3	-1.38887	-2.30941
ASTN1	-2.22583	-1.77884
B3GAT1	-1.72853	-1.86141
BASP1	-1.26469	-1.01333
BCL11A	-4.51455	-4.03442
BEX1	-3.05218	-1.84383
BIRC7	-2.98225	-3.82089
C11orf96	-1.51265	-2.03531
CACNG8	-3.33981	-2.54839
CAPRIN2	-1.03532	-1.49545
CCDC152	-1.73096	-3.79036
CCNA1	-1.80157	-1.50954
CD33	-2.69777	-1.52637
CECR2	-1.49241	-2.38958
CHRM1	-1.50886	-1.45293
CNRIP1	-2.01894	-1.79023
COL9A2	-1.19517	-2.06558
CRACDL	-4.18038	-4.03441
CRYAB	-2.06943	-1.48062
CSMD1	-2.1248	-2.23684
CTLA4	-2.65165	-2.03727
CTNND2	-2.79524	-2.17726
CYGB	-1.20946	-1.55453
CYP27C1	-1.22606	-1.33128
DKK2	-3.8454	-2.71081
DLX3	-3.36101	-4.14192
DRAIC	-1.81398	-2.72927
EDNRB	-1.67594	-1.60439
EEF1A2	-1.19476	-1.0172
EEPD1	-1.57024	-1.30627
EGR2	-3.78314	-3.38242
EGR4	-4.04649	-2.3891
ELMOD1	-1.70759	-2.26926
ENOX1	-1.37338	-2.48755
EPB41L3	-3.60372	-5.23079
EPS8L3	-3.1609	-3.72342
ERC2	-4.19023	-4.38698
EYS	-1.34801	-2.02419
FAM167B	-1.11519	-1.44444
FAM3B	-5.8014	-6.95419
FAT3	-4.00451	-3.88611
FBLN5	-0.997046	-1.54337
FBXL16	-2.47992	-4.20814
FGF14	-3.69599	-4.34202
FOLH1	-2.18842	-1.57814
GAB2	-1.18438	-1.00958
GAP43	-3.57442	-3.76665
GBA3	-5.89888	-4.16323
GLB1L2	-1.23722	-1.25495
GLUL	-1.24143	-1.25148
GRAMD1C	-1.54645	-1.25495
HBE1	-2.59026	-2.96628
HBG2	-3.78627	-3.96813
HGF	-1.41235	-1.36792
HMGA2	-1.41479	-1.10571
IL11	-1.04875	-1.07896
IL24	1.44469	1.2769
INHBA	-2.34738	-2.2124
IQGAP2	-1.17198	-1.77537
ISL1	1.50663	2.1061
ITGB8	-1.75437	-1.44552
ITM2A	-6.38313	-6.44801
JUN	-1.89231	-2.03046
KCNC4	-1.16184	-1.7314
KCTD12	-1.69501	-1.7238
KIAA0040	-1.16246	-1.70598
KIF1A	-1.72742	-1.63752
KRT79	-5.7722	-4.97164
LAD1	-1.12305	-1.06914
LHFPL3-AS1	-2.78257	-4.00036
LINGO1	-2.19802	-4.39005
LMO3	-3.47449	-4.42211
LOC100130417	-2.01849	-2.80937
LOC146481	-2.6944	-1.39755
LOC649395	-2.06735	-2.72307
LPL	-3.37283	-4.78029
LRRC2	-3.37487	-2.5517
LRRC6	-1.40523	-2.15649
MAGEA1	-3.15739	-5.21701
MIR9-1HG	-1.15347	-1.57262
MIR99AHG	-3.30025	-4.29684
MPPED2	-2.3154	-5.32907
MYO1D	-1.55059	-1.50586
NALF2	-5.32597	-3.15954
NCAM1	-5.23378	-5.82583
NEO1	-2.0591	-1.6893
NFASC	-1.37732	-1.71856
NKX2-8	-2.78773	-3.0575
NTS	-2.02539	-1.18725
OLIG2	-1.29456	-1.15854
OR51B5	-2.8664	-3.27544
OSBP2	-1.60554	-1.82666
OTULINL	-1.61209	-1.56078
PARM1	-4.31827	-3.62007
PCDH15	-4.82031	-4.25286
PCSK2	-2.02261	-2.89867
PDE2A	-1.79238	-2.70333
PDE3B	-1.51347	-2.00693
PHF21B	-1.77861	-1.50975
PI15	-1.77853	-1.85136
PLK2	-1.72373	-1.15197
PRDM13	-1.20344	-1.54778
PRSS22	-1.17551	-1.78509
PTPRE	-1.70612	-1.31329
PTPRN	-1.02504	-1.52569
RFTN1	-1.20104	-1.78565
RGAG4	-1.26765	-1.14291
RLTPR	-1.48073	-2.08741
ROPN1L	2.89881	1.88247
RUNDC3A	-3.14942	-2.60379
S100A2	-2.6005	-2.64266
SAMD11	-2.12822	-3.8134
SAMD12	-1.13704	-1.19848
SCUBE3	-1.40914	-1.52956
SELL	-2.37039	-1.25206
SEMA6D	-5.44504	-5.56307
SERINC5	-1.78309	-1.30402
SGCD	-3.17495	-2.46674
SLAMF9	-1.37359	-2.07553
SMEK3P	-5.44504	-6.47415
SOX6	-1.8837	-2.16476
SOX9	-1.36473	-1.07494
ST8SIA5	-1.6901	-1.24853
STMN3	-1.41384	-1.80774
SYP	-2.46044	-3.02612
TAFA2	-2.8907	-2.72894
TBXAS1	-1.06782	-1.44611
TC2N	-2.32924	-2.09072
TMCC3	-1.05804	-1.49733
TMEM98	-2.42818	-2.93691
TRAF1	-1.68292	-2.01883
TRIM51	-1.22857	-2.02496
TSHZ2	-2.19522	-2.04511
TSHZ3	-2.53466	-3.0724
TSLP	-1.59387	-2.22623
UNC13A	-1.38809	-2.74249
XYLT1	-1.42391	-2.07473
ZC3H13	-1.19401	-1.04258
ZCCHC6	-1.2263	-1.50371
ZNF676	-1.62408	-2.00215
ZNF704	-1.8569	-2.68899
ZNF711	-3.23408	-3.42856
ZNF853	-1.089	-1.76473

## Sheet: SHEET 3
GENES DIFFERENTIALLY EXPRESSED IN A375 DPEP-RESISTANT#1 CELLS vs. A375 DPEP-RESPONSIVE#1 CELLS, AND ONLY RESPONSIVE TO DPEP IN THE A375 DPEP-RESPONSIVE#1 LINE
GENE	logFC A375 DPEP- RESISTANT#1 +DPEP vs. A375 DPEP-RESISTANT#1 no treatment	logFC A375 DPEP- RESPONSIVE#1 +DPEP vs. A375 DPEP-RESPONSIVE#1 no treatment l		logFC A375 DPEP- RESISTANT#1 no treatment vs. A375 DPEP RESPONSIVE#1 no treatment	logFC. A375 DPEP- RESISTANT#1 +DPEP vs. A375 DPEP- RESPONSIVE#1 +DPEP
FAIM2	no signif change	-1.83898		1.14581	2.34435
FAM19A5	no signif change	-3.00901		1.63943	3.59727
FGD5	no signif change	-3.12831		1.65877	4.06849
HLX	no signif change	-2.33117		1.03272	2.84876
INHBE	no signif change	-2.00058		1.18306	2.35016
TLR3	no signif change	-1.92104		1.24716	2.69008
ACTBL2	no signif change	1.38857		-4.48227	-5.68592
ANGPTL2	no signif change	1.27133		-1.1185	-1.97745
APOD	no signif change	1.34289		-1.22903	-1.8879
C8orf4	no signif change	1.89227		-2.01127	-4.01709
CXCL14	no signif change	3.02684		-4.19919	-7.25425
DNAH6	no signif change	1.24349		-3.2963	-5.19281
DNALI1	no signif change	1.05635		-1.34612	-1.97949
DUSP8	no signif change	2.8529		-1.83193	-3.61288
FHIT	no signif change	1.71008		-1.95129	-3.45364
IZUMO3	no signif change	1.16594		-6.61234	-7.18568
LCE1F	no signif change	1.29		-2.73719	-3.93593
LRFN5	no signif change	1.07129		-1.09826	-2.97092
PTPRZ1	no signif change	1.3926		-1.72692	-2.83784
PXDN	no signif change	1.27916		-1.58209	-2.0849
RTN1	no signif change	1.7914		-4.95299	-6.74439
SORL1	no signif change	1.43257		-1.57998	-3.01827
TSPAN7	no signif change	1.63305		-2.24945	-2.90797
VCAN	no signif change	1.0812		-1.27754	-2.11821

## Sheet: SHEET 4
	ONCOGENIC GENES UPREGULATED IN A375-RESISTANT#1 COMPARED WITH A375 DPEP-RESPONIVE#1 CELLS
	GENE SYMBOL	GENE NAME	logFC Resistant vs Responsive no treatment	logFC Resistant+ Dpep vs Responsive +Dpep	logFC Resistant + Dpep	logFC Responsive + Dpep	REFERENCES SUPPORTING ROLE AS PROMOTING CANCERS	REFERENCES SUPPORTING ROLE AS INHIBITING APOPTOSIS	REFERENCES SUPPORTING ROLE IN PROMOTING MELAN0MAS
	AR	androgen receptor	1.64177	1.64331	—	—	1,2,3		1,2,3
	CPXM2	carboxypeptidase X, M14 family member 2	4.04734	4.68078	—	—	4,5,6
	FAIM2	Fas apoptotic inhibitory molecule 2	1.14581	2.34435	—	-1.83898	7,8,9	10,11
	FXYD3	FXYD domain containing ion transport regulator 3	1.19315	1.00284	—	—	12,13,14	15,16
	HKDC1	hexokinase domain containing 1	2.0495	2.21042	—	—	17,18,19	20
	IFITM1	interferon induced transmembrane protein 1	1.66134	1.23963	—	—	21,22,23	23
	MAPK4	mitogen-activated protein kinase 4	1.33862	2.07102	—	—	24,25,26	24,25
	TBX2	T-box transcription factor 2	1.61694	1.98308	—	—	27,28,29	30,31	30

## Sheet: SHEET 5
REFERENCES FOR SHEET 4
	1		Di Donato M, Cristiani CM, Capone M, Garofalo C, Madonna G, Passacatini LC, Ottaviano M, Ascierto PA, Auricchio F, Carbone E, Migliaccio A, Castoria G (2025) Role of the androgen receptor in melanoma aggressiveness. Cell Death Dis 16:34.
	2		Samarkina A, Youssef MK, Ostano P, Ghosh S, Ma M, Tassone B, Proust T, Chiorino G, Levesque MP, Goruppi S, Dotto GP (2023) Androgen receptor is a determinant of melanoma targeted drug resistance. Nat Commun 14:6498.
	3		Liu Q, Adhikari E, Lester DK, Fang B, Johnson JO, Tian Y, Mockabee-Macias AT, Izumi V, Guzman KM, White MG, Koomen JM, Wargo JA, Messina JL, Qi J, Lau EK (2024) Androgen drives melanoma invasiveness and metastatic spread by inducing tumorigenic fucosylation. Nat Commun 15:1148.
	4		Ye Y, An Y, Wang M, Liu H, Guan L, Wang Z, Li W (2020) Expression of Carboxypeptidase X M14 Family Member 2 Accelerates the Progression of Hepatocellular Carcinoma via Regulation of the
	5		Zhao X, Li R, Wang Q, Wu M, Wang Y (2019) Overexpression of carboxypeptidase X M14 family member 2 predicts an unfavorable prognosis and promotes proliferation and migration of osteosarcoma. Diagn Pathol 14:118.
	6		Niu G, Yang Y, Ren J, Song T, Hu Z, Chen L, Hong R, Xia J, Ke C, Wang X (2019) Overexpression of CPXM2 predicts an unfavorable prognosis and promotes the proliferation and migration of gastric cancer. Oncol Rep 42:1283–1294.
	7		She K, Yang W, Li M, Xiong W, Zhou M (2021) FAIM2 Promotes Non-Small Cell Lung Cancer Cell Growth and Bone Metastasis by Activating the Wnt/β-Catenin Pathway. Front Oncol 11:690142.
	8		She K, Yan H, Huang J, Zhou H, He J (2018) miR-193b availability is antagonized by LncRNA-SNHG7 for FAIM2-induced tumour progression in non-small cell lung cancer. Cell Prolif 51:e12406.
	9		She K, Huang J, Zhou H, Huang T, Chen G, He J (2016) lncRNA-SNHG7 promotes the proliferation, migration and invasion and inhibits apoptosis of lung cancer cells by enhancing the FAIM2 expression. Oncol Rep 36:2673–2680.
	10		Kang HC, Kim JI, Chang HK, Woodard G, Choi YS, Ku J-L, Jablons DM, Kim I-J (2016) FAIM2, as a novel diagnostic maker and a potential therapeutic target for small-cell lung cancer and atypical carcinoid. Sci Rep 6:34022.
	11		Bucan V, Reimers K, Choi CY, Eddy M-T, Vogt PM (2010) The anti-apoptotic protein lifeguard is expressed in breast cancer cells and tissues. Cell Mol Biol Lett 15:296–310.
	12		Yee KX, Lee Y-C, Nguyen HD, Chen M-Y, Ni Y-C, Wu Y-F, Lee K-H (2024) Uncovering the role of FXYD3 as a potential oncogene and early biomarker in pancreatic cancer. Am J Cancer Res 14:4353–4366.
	13		Li M et al. (2023) FXYD3 functionally demarcates an ancestral breast cancer stem cell subpopulation with features of drug-tolerant persisters. J Clin Invest 133:e166666.
	14		Sun X-F (2013) Overexpression of FXYD-3 is involved in the tumorigenesis and development of esophageal squamous cell carcinoma. Dis Markers 35:195–202.
	15		Peng X, Gao J, Cai C, Zhang Y (2020) LncRNA LINC01503 aggravates the progression of cervical cancer through sponging miR-342-3p to mediate FXYD3 expression. Biosci Rep 40:BSR20193371
	16		Bibert S, Aebischer D, Desgranges F, Roy S, Schaer D, Kharoubi-Hess S, Horisberger J-D, Geering K (2009) A link between FXYD3 (Mat-8)-mediated Na,K-ATPase regulation and differentiation of Caco-2 intestinal epithelial cells. Mol Biol Cell 20:1132–1140.
	17		Wen S, Huang P (2024) HKDC1 functions as a glucose sensor and promotes metabolic adaptation and cancer growth via interaction with PHB2. Cell Death Differ 31:1595–1610.
	18		Yang W, Lin R, Guan S, Dang Y, He H, Huang X, Yang C (2024) HNF1ɑ promotes colorectal cancer progression via HKDC1-mediated activation of AKT/AMPK signaling pathway. Gene 928:148752.
	19		Pang Q, Huang S, Cao J (2024) HKDC1 enhances the proliferation, migration and glycolysis of pancreatic adenocarcinoma and is linked to immune infiltration. J Cancer 15:1983–1993.
	20		Chen X, Lv Y, Sun Y, Zhang H, Xie W, Zhong L, Chen Q, Li M, Li L, Feng J, Yao A, Zhang Q, Huang X, Yu Z, Yao P (2019) PGC1β Regulates Breast Tumor Growth and Metastasis by SREBP1-Mediated HKDC1 Expression. Front Oncol 9:290.
	21		Liang R, Li X, Zhu X (2020) Deciphering the Roles of IFITM1 in Tumors. Mol Diagn Ther 24:433–441.
	22		Wang X, Qian H, Yang L, Yan S, Wang H, Li X, Yang D (2024) The role and mechanism of IFITM1 in developing acquired cisplatin resistance in small cell lung cancer. Heliyon 10:e30806.
	23		Wu C, Ying J, Dai M, Peng J, Zhang D (2022) Co-expression of DDR2 and IFITM1 promotes breast cancer cell proliferation, migration and invasion and inhibits apoptosis. J Cancer Res Clin Oncol 148:3385–3398.
	24		Yan Y, Dai T, Guo M, Zhao X, Chen C, Zhou Y, Qin M, Xu L, Zhao J (2024) A review of non-classical MAPK family member, MAPK4: A pivotal player in cancer development and therapeutic intervention. Int J Biol Macromol 271:132686.
	25		Han D, Wang W, Jeon JH, Shen T, Huang X, Yi P, Dong B, Yang F (2023) Cooperative activation of PDK1 and AKT by MAPK4 enhances cancer growth and resistance to therapy. PLoS Biol 21:e3002227.
	26		Ren J, Zheng S, Zhang L, Liu J, Cao H, Wu S, Xu Y, Sun J (2023) MAPK4 predicts poor prognosis and facilitates the proliferation and migration of glioma through the AKT/mTOR pathway. Cancer Med 12:11624–11640
	27		Bellis C, Mlaza MV, Ali A, Abrahams A, Prince S (2025) Exploring the oncogenic roles of T-box transcription factor TBX2 and its potential as a therapeutic target. Biochem Soc Trans 53:BST20241069.
	28		Ding N, Zhang T, Yu X, Zhuang S (2022) T-Box Transcription Factor 2 Enhances Chemoresistance of Endometrial Cancer by Mediating NRF2 Expression. Curr Protein Pept Sci 23:563–570.
	29		McIntyre AJ, Angel CZ, Smith JS, Templeman A, Beattie K, Beattie S, Ormrod A, Devlin E, McGreevy C, Bothwell C, Eddie SL, Buckley NE, Williams R, Mullan PB (2022) TBX2 acts as a potent transcriptional silencer of tumour suppressor genes through interaction with the CoREST complex to sustain the proliferation of breast cancers. Nucleic Acids Res 50:6154–6173.
	30		Bleloch JS, Lu S, Khan SF, Serala K, Seraia E, Millar V, Ebner D, Goding C, Prince S (2024) A High-Throughput Drug Repurposing Strategy to Treat TBX2 and/or TBX3 Dependent Cancers. Cancer Med 13:e70303.
	31		Yi F, Du J, Ni W, Liu W (2017) Tbx2 confers poor prognosis in glioblastoma and promotes temozolomide resistance with change of mitochondrial dynamics. Onco Targets Ther 10:1059–1069.

## Sheet: SHEET 6
	TUMOR SUPPRESSOR GENES DOWNREEGULATED IN A375 DPEP-RESISTANT#1 COMPARED WITH A375 DPEP-RESPONIVE#1 CELLS
GENE SYMBOL	GENE NAME	logFC Resistant vs Responsive no treatment	logFC Resistant+ Dpep vs Responsive +Dpep	logFC RESPONSIVE+ Dpep vs RESPONSIVE NO TREATMENT	logFC RESISTANT + Dpep vs RESISTANT NO TREATMENT	REFERENCES SUPPORTING TUMOR SUPPRESSOR ACTIVITY	REFERENCES SUPPORTING HYPERMETHYLATION IN CANCER	REFERENCES SUPPORTING UPREGULATION IN RESPONSE TO DECITABINE	REFERENCES SUPPORTING ROLE IN SUPPRESSION OF APOPTOSIS IN CANCER CELLS	REFERENCES SUPPORTING SUPPRESSOR ROLE IN MELANOMA
ABCA8	ATP binding cassette subfamily A member 8	-1.94561	-4.1209	2.27001	—	1,2,3			1,3
ADAMTS9	ADAM metallopeptidase with thrombospondin type 1 motif 9	-1.15649	-1.16716	—	—	4,5,6	4,7,8	4,6	4,5
CSMD1	CUB and Sushi multiple domains 1	-2.1248	-2.23684	—	—	9,10,11	12,13		13	13
EPB41L3	erythrocyte membrane protein band 4.1 like 3	-3.60372	-5.23079	—	—	14,15,16	3,17	17,18	15,16	19,20
FGF14	fibroblast growth factor 14	-3.69599	-4.34202	—	—	21,22	22,23	22	22
FHIT	fragile histidine triad diadenosine triphosphatase	-1.95129	-3.45364	1.71008	—	24,25	26,27	28,29	24	24
IQGAP2	IQ motif containing GTPase activating protein 2	-1.17198	-1.77537	—	—	30,31,32	33,34,35	35	32
ITM2A	integral membrane protein 2A	-6.38313	-6.44801	—	—	36,37,38	39		38
MPPED2	metallophosphoesterase domain containing 2	-2.3154	-5.32907	—	—	40,41,42	43	40,41	42
NKX2-8	NK2 homeobox 8	-2.78773	-3.0575	—	—	44,45,46	47	47	44
PLK2	polo like kinase 2	-1.72373	-1.15197	—	—	48,49,50	51,52,53	54	48,55
SOX6	SRY-box transcription factor 6	-1.8837	-2.16476	—	—	56,57,58	56	56	56
TSHZ2	teashirt zinc finger homeobox 2	-2.19522	-2.04511	—	—	59,60,61			59
TSHZ3	teashirt zinc finger homeobox 3	-2.53466	-3.0724	—	—	62,63	62	62	62

## Sheet: SHEET 7
references for sheeet 6
	1	Yang K, Li X, Jiang Z, Li J, Deng Q, He J, Chen J, Li X, Xu S, Jiang Z (2024) Tumour suppressor ABCA8 inhibits malignant progression of colorectal cancer via Wnt/β-catenin pathway. Dig Liver Dis 56:880–893.
	2	Lv C, Yang H, Yu J, Dai X (2022) ABCA8 inhibits breast cancer cell proliferation by regulating the AMP activated protein kinase/mammalian target of rapamycin signaling pathway. Environ Toxicol 37:1423–1431.
	3	Heller G, Geradts J, Ziegler B, Newsham I, Filipits M, Markis-Ritzinger E-M, Kandioler D, Berger W, Stiglbauer W, Depisch D, Pirker R, Zielinski CC, Zöchbauer-Müller S (2007) Downregulation of TSLC1 and DAL-1 expression occurs frequently in breast cancer. Breast Cancer Res Treat 103:283–291.
	4	Shao B, Feng Y, Zhang H, Yu F, Li Q, Tan C, Xu H, Ying J, Li L, Yang D, Peng W, Tang J, Li S, Ren G, Tao Q, Xiang T (2018) The 3p14.2 tumour suppressor ADAMTS9 is inactivated by promoter CpG methylation and inhibits tumour cell growth in breast cancer. J Cell Mol Med 22:1257–1271.
	5	Chen L, Tang J, Feng Y, Li S, Xiang Q, He X, Ren G, Peng W, Xiang T (2017) ADAMTS9 is Silenced by Epigenetic Disruption in Colorectal Cancer and Inhibits Cell Growth and Metastasis by Regulating Akt/p53 Signaling. Cell Physiol Biochem 44:1370–1380.
	6	Peng L, Yang Z, Tan C, Ren G, Chen J (2013) Epigenetic inactivation of ADAMTS9 via promoter methylation in multiple myeloma. Mol Med Rep 7:1055–1061.
	7	Szmajda-Krygier D, Nocoń Z, Pietrzak J, Krygier A, Balcerczak E (2025) Assessment of Methylation in Selected ADAMTS Family Genes in Non-Small-Cell Lung Cancer. Int J Mol Sci 26:934.
	8	Sun W, Ma G, Zhang L, Wang P, Zhang N, Wu Z, Dong Y, Cai F, Chen L, Liu H, Liang H, Deng J (2021) DNMT3A-mediated silence in ADAMTS9 expression is restored by RNF180 to inhibit viability and motility in gastric cancer cells. Cell Death Dis 12:428.
	9	Tuysuz EC, Mourati E, Rosberg R, Moskal A, Gialeli C, Johansson E, Governa V, Belting M, Pietras A, Blom AM (2024) Tumor suppressor role of the complement inhibitor CSMD1 and its role in TNF-induced neuroinflammation in gliomas. J Exp Clin Cancer Res 43:98.
	10	Wang X, Chen X, Liu Y, Huang S, Ding J, Wang B, Dong P, Sun Z, Chen L (2022) CSMD1 suppresses cancer progression by inhibiting proliferation, epithelial-mesenchymal transition, chemotherapy-resistance and inducing immunosuppression in esophageal squamous cell carcinoma. Exp Cell Res 417:113220.
	11	Gialeli C, Tuysuz EC, Staaf J, Guleed S, Paciorek V, Mörgelin M, Papadakos KS, Blom AM (2021) Complement inhibitor CSMD1 modulates epidermal growth factor receptor oncogenic signaling and sensitizes breast cancer cells to chemotherapy. J Exp Clin Cancer Res 40:258.
	12	Zhang L, Rong W, Ma J, Li H, Tang X, Xu S, Wang L, Wan L, Zhu Q, Jiang B, Su F, Cui H (2022) Comprehensive Analysis of DNA 5-Methylcytosine and N6-Adenine Methylation by Nanopore Sequencing in Hepatocellular Carcinoma. Front Cell Dev Biol 10:827391.
	13	Tang M-R, Wang Y-X, Guo S, Han S-Y, Wang D (2012) CSMD1 exhibits antitumor activity in A375 melanoma cells through activation of the Smad pathway. Apoptosis 17:927–937.
	14	Wang Z, Zhang J, Ye M, Zhu M, Zhang B, Roy M, Liu J, An X (2014) Tumor suppressor role of protein 4.1B/DAL-1. Cell Mol Life Sci 71:4815–4830.
	15	Tuerxun G, Li W, Abudurexiti G, Zhuo Q, Tuerdi A, Abulizi G (2025) EPB41L3 Inhibits the Progression of Cervical Cancer Via the ERK/p38 MAPK Signaling Pathway. Mol Biotechnol 67:1958–1967.
	16	Zeng R, Liu Y, Jiang Z-J, Huang J-P, Wang Y, Li X-F, Xiong W-B, Wu X-C, Zhang J-R, Wang Q-E, Zheng Y-F (2018) EPB41L3 is a potential tumor suppressor gene and prognostic indicator in esophageal squamous cell carcinoma. Int J Oncol 52:1443–1454.
	17	Huisman C, van der Wijst MGP, Falahi F, Overkamp J, Karsten G, Terpstra MM, Kok K, van der Zee AGJ, Schuuring E, Wisman GBA, Rots MG (2015) Prolonged re-expression of the hypermethylated gene EPB41L3 using artificial transcription factors and epigenetic drugs. Epigenetics 10:384–396.
	18	Jiang W, Newsham IF (2006) The tumor suppressor DAL-1/4.1B and protein methylation cooperate in inducing apoptosis in MCF-7 breast cancer cells. Mol Cancer 5:4.
	19	Wang C, Li K, Men Y, Ding C, Du J, Liang T, Ji Z, Chen L, Wang T, Kang Q (2019) Protein 4.1B Suppresses Tumor Metastasis by Regulating Epithelial-mesenchymal Transition Progression in Melanoma Cells. Int J Med Sci 16:529–536.
	20	Rose AE, Poliseno L, Wang J, Clark M, Pearlman A, Wang G, Vega Y Saenz de Miera EC, Medicherla R, Christos PJ, Shapiro R, Pavlick A, Darvishian F, Zavadil J, Polsky D, Hernando E, Ostrer H, Osman I (2011) Integrative genomics identifies molecular alterations that challenge the linear model of melanoma progression. Cancer Res 71:2561–2571.
	21	Turkowski K, Herzberg F, Günther S, Brunn D, Weigert A, Meister M, Muley T, Kriegsmann M, Schneider MA, Winter H, Thomas M, Grimminger F, Seeger W, Savai Pullamsetti S, Savai R (2020) Fibroblast Growth Factor-14 Acts as Tumor Suppressor in Lung Adenocarcinomas. Cells 9:1755.
	22	Su T, Huang L, Zhang N, Peng S, Li X, Wei G, Zhai E, Zeng Z, Xu L (2020) FGF14 Functions as a Tumor Suppressor through Inhibiting PI3K/AKT/mTOR Pathway in Colorectal Cancer. J Cancer 11:819–825.
	23	Liu M-Y, Zhang H, Hu Y-J, Chen Y-W, Zhao X-N (2016) Identification of key genes associated with cervical cancer by comprehensive analysis of transcriptome microarray and methylation microarray. Oncol Lett 12:473–478
	24	Paduano F, Gaudio E, Trapasso F (2022) The Tumour Suppressor Fhit Protein Activates C-Raf Ubiquitination and Degradation in Human Melanoma Cells by Interacting with Hsp90. Biomedicines 10:2551.
	25	Niu Z, Jiang D, Shen J, Liu W, Tan X, Cao G (2023) Potential Role of the Fragile Histidine Triad in Cancer Evo-Dev. Cancers (Basel) 15:1144.
	26	Karras JR, Schrock MS, Batar B, Huebner K (2016) Fragile Genes That Are Frequently Altered in Cancer: Players Not Passengers. Cytogenet Genome Res 150:208–216.
	27	Waters CE, Saldivar JC, Hosseini SA, Huebner K (2014) The FHIT gene product: tumor suppressor and genome “caretaker.” Cell Mol Life Sci 71:4577–4587.
	28	Cantor JP, Iliopoulos D, Rao AS, Druck T, Semba S, Han S-Y, McCorkell KA, Lakshman TV, Collins JE, Wachsberger P, Friedberg JS, Huebner K (2007) Epigenetic modulation of endogenous tumor suppressor expression in lung cancer xenografts suppresses tumorigenicity. Int J Cancer 120:24–31.
	29	Zheng S, Ma X, Zhang L, Gunn L, Smith MT, Wiemels JL, Leung K, Buffler PA, Wiencke JK (2004) Hypermethylation of the 5’ CpG island of the FHIT gene is associated with hyperdiploid and translocation-negative subtypes of pediatric leukemia. Cancer Res 64:2000–2006.
	30	Song F, Dai Q, Grimm M-O, Steinbach D (2023) The Antithetic Roles of IQGAP2 and IQGAP3 in Cancers. Cancers (Basel) 15:1115.
	31	Song F, Kotolloshi R, Gajda M, Hölzer M, Grimm M-O, Steinbach D (2022) Reduced IQGAP2 Promotes Bladder Cancer through Regulation of MAPK/ERK Pathway and Cytokines. Int J Mol Sci 23:13508.
	32	Kumar D, Patel SA, Hassan MK, Mohapatra N, Pattanaik N, Dixit M (2021) Reduced IQGAP2 expression promotes EMT and inhibits apoptosis by modulating the MEK-ERK and p38 signaling in breast cancer irrespective of ER status. Cell Death Dis 12:389.
	33	Deng Z, Wang L, Hou H, Zhou J, Li X (2016) Epigenetic regulation of IQGAP2 promotes ovarian cancer progression via activating Wnt/β-catenin signaling. Int J Oncol 48:153–160.
	34	White CD, Khurana H, Gnatenko DV, Li Z, Odze RD, Sacks DB, Schmidt VA (2010) IQGAP1 and IQGAP2 are reciprocally altered in hepatocellular carcinoma. BMC Gastroenterol 10:125.
	35	Jin S-H, Akiyama Y, Fukamachi H, Yanagihara K, Akashi T, Yuasa Y (2008) IQGAP2 inactivation through aberrant promoter methylation and promotion of invasion in gastric cancer cells. Int J Cancer 122:1040–1046.
	36	Adekoya TO, Smith N, Kothari P, Dacanay MA, Li Y, Richardson RM (2024) CXCR1 Expression in MDA-PCa-2b Cell Upregulates ITM2A to Inhibit Tumor Growth. Cancers (Basel) 16:4138.
	37	Jiang J, Xu J, Ou L, Yin C, Wang Y, Shi B (2024) ITM2A inhibits the progression of bladder cancer by downregulating the phosphorylation of STAT3. Am J Cancer Res 14:2202–2215
	38	Zhang R, Xu T, Xia Y, Wang Z, Li X, Chen W (2020) ITM2A as a Tumor Suppressor and Its Correlation With PD-L1 in Breast Cancer. Front Oncol 10:581733.
	39	Cao Z, Ao Y, Guo Y, Zhou S (2020) Comprehensive Analysis of mRNA Expression Profiles in Head and Neck Cancer by Using Robust Rank Aggregation and Weighted Gene Coexpression Network Analysis. Biomed Res Int 2020:4908427.G4
	40	Pellecchia S, De Martino M, Esposito F, Quintavalle C, Fusco A, Pallante P (2021) MPPED2 is downregulated in glioblastoma, and its restoration inhibits proliferation and increases the sensitivity to temozolomide of glioblastoma cells. Cell Cycle 20:716–729.
	41	Pellecchia S, Sepe R, Federico A, Cuomo M, Credendino SC, Pisapia P, Bellevicine C, Nicolau-Neto P, Severo Ramundo M, Crescenzi E, De Vita G, Terracciano LM, Chiariotti L, Fusco A, Pallante P (2019) The Metallophosphoesterase-Domain-Containing Protein 2 (MPPED2) Gene Acts as Tumor Suppressor in Breast Cancer. Cancers (Basel) 11:797.
	42	Shen L, Liu L, Ge L, Xie L, Liu S, Sang L, Zhan T, Li H (2016) miR-448 downregulates MPPED2 to promote cancer proliferation and inhibit apoptosis in oral squamous cell carcinoma. Exp Ther Med 12:2747–2752.
	43	Gu S, Lin S, Ye D, Qian S, Jiang D, Zhang X, Li Q, Yang J, Ying X, Li Z, Tang M, Wang J, Jin M, Chen K (2019) Genome-wide methylation profiling identified novel differentially hypermethylated biomarker MPPED2 in colorectal cancer. Clin Epigenetics 11:41.
	44	Zhou Z, Xiong L, Wu Z, Jiang L, Li Y, Li Z, Peng Y, Ning K, Zou X, Liu Z, Wang J, Li Z, Zhou F, Liu Z, Zhang Z, Yu C (2022) Nkx2.8 promotes chemosensitivity in bladder urothelial carcinoma via transcriptional repression of MDR1. Cell Death Dis 13:492.
	45	Qu L, Deng B, Zeng Y, Cao Z (2014) Decreased expression of the Nkx2.8 gene correlates with tumor progression and a poor prognosis in HCC cancer. Cancer Cell Int 14:28. Nkx2.8 promotes chemosensitivity in bladder urothelial carcinoma via transcriptional repression of MDR1. Cell Death Dis 13:492.
	46	Zhu J, Wu G, Song L, Cao L, Tan Z, Tang M, Li Z, Shi D, Zhang S, Li J (2019) NKX2-8 deletion-induced reprogramming of fatty acid metabolism confers chemoresistance in epithelial ovarian cancer. EBioMedicine 43:238–252.
	47	Hagihara A, Miyamoto K, Furuta J, Hiraoka N, Wakazono K, Seki S, Fukushima S, Tsao M-S, Sugimura T, Ushijima T (2004) Identification of 27 5’ CpG islands aberrantly methylated and 13 genes silenced in human pancreatic cancers. Oncogene 23:8705–8710.
	48	Xia X, Wang P, Xiao H, Ran Q, Li Y, Yao S (2025) A potential tumor suppressor role of PLK2 in glioblastoma. FEBS Open Bio 15:856–866.
	49	Liu LY, Wang W, Zhao LY, Guo B, Yang J, Zhao XG, Song TS, Huang C, Xu JR (2015) Silencing of polo-like kinase 2 increases cell proliferation and decreases apoptosis in SGC-7901 gastric cancer cells. Mol Med Rep 11:3033–3038.
	50	Goroshchuk O, Kolosenko I, Vidarsdottir L, Azimi A, Palm-Apergi C (2019) Polo-like kinases and acute leukemia. Oncogene 38:1–16.
	51	Xia X, Cao F, Yuan X, Zhang Q, Chen W, Yu Y, Xiao H, Han C, Yao S (2019) Low expression or hypermethylation of PLK2 might predict favorable prognosis for patients with glioblastoma multiforme. PeerJ 7:e7974.
	52	Benetatos L, Dasoula A, Hatzimichael E, Syed N, Voukelatou M, Dranitsaris G, Bourantas KL, Crook T (2011) Polo-like kinase 2 (SNK/PLK2) is a novel epigenetically regulated gene in acute myeloid leukemia and myelodysplastic syndromes: genetic and epigenetic interactions. Ann Hematol 90:1037–1045.
	53	Smith P, Syed N, Crook T (2006) Epigenetic inactivation implies a tumor suppressor function in hematologic malignancies for Polo-like kinase 2 but not Polo-like kinase 3. Cell Cycle 5:1262–1264.
	54	Syed N, Smith P, Sullivan A, Spender LC, Dyer M, Karran L, O’Nions J, Allday M, Hoffmann I, Crawford D, Griffin B, Farrell PJ, Crook T (2006) Transcriptional silencing of Polo-like kinase 2 (SNK/PLK2) is a frequent event in B-cell malignancies. Blood 107:250–256.
	55	Cao F, Xia X, Fan Y, Liu Q, Song J, Zhang Q, Guo Y, Yao S (2021) Knocking down of Polo-like kinase 2 inhibits cell proliferation and induced cell apoptosis in human glioma cells. Life Sci 270:119084.
	56	Zhang L, Niu X, Zhang X, Zhan G, Xue X, Wang X, Zhang H, Guo Z (2021) SRY-related high-mobility-group box 6 suppresses cell proliferation and is downregulated in breast cancer. Anticancer Drugs 32:306–313.
	57	Chen L, Xie Y, Ma X, Zhang Y, Li X, Zhang F, Gao Y, Fan Y, Gu L, Wang L, Zhang X, Fu B (2020) SOX6 represses tumor growth of clear cell renal cell carcinoma by HMG domain-dependent regulation of Wnt/β-catenin signaling. Mol Carcinog 59:1159–1173.
	58	Lv L, Zhou M, Zhang J, Liu F, Qi L, Zhang S, Bi Y, Yu Y (2020) SOX6 suppresses the development of lung adenocarcinoma by regulating expression of p53, p21CIPI , cyclin D1 and β-catenin. FEBS Open Bio 10:135–146.
	59	Zhao S, Guo X, Mizutani K-I, Yamaguchi R, Yamada S, Gu C, Uramoto H (2021) Overexpression of Teashirt Homolog 2 suppresses cell proliferation and predicts the favorable survival of Lung Adenocarcinoma. Int J Med Sci 18:1980–1989.
	60	Uribe ML, Dahlhoff M, Batra RN, Nataraj NB, Haga Y, Drago-Garcia D, Marrocco I, Sekar A, Ghosh S, Vaknin I, Lebon S, Kramarski L, Tsutsumi Y, Choi I, Rueda OM, Caldas C, Yarden Y (2021) TSHZ2 is an EGF-regulated tumor suppressor that binds to the cytokinesis regulator PRC1 and inhibits metastasis. Sci Signal 14:eabe6156.
	61	Riku M, Inaguma S, Ito H, Tsunoda T, Ikeda H, Kasai K (2016) Down-regulation of the zinc-finger homeobox protein TSHZ2 releases GLI1 from the nuclear repressor complex to restore its transcriptional activity during mammary tumorigenesis. Oncotarget 7:5690–5701.
	62	Zhou Y, Wang S, Yin X, Gao G, Wang Q, Zhi Q, Han Y, Kuang Y (2021) TSHZ3 functions as a tumor suppressor by DNA methylation in colorectal cancer. Clin Res Hepatol Gastroenterol 45:101725.
	63	Yamamoto M, Cid E, Bru S, Yamamoto F (2011) Rare and frequent promoter methylation, respectively, of TSHZ2 and 3 genes that are both downregulated in expression in breast and prostate cancers. PLoS One 6:e17149.
