# Supplementary material for: Dpep, a Cell-Penetrating Peptide Targeting ATF5, CEBPB and CEBPD, Synergistically Combines with ABT-263 and Decitabine to Inhibit Cancer Cell Growth and Overcome Dpep Resistance
Source: Cells. 2026 May 1;15(9):826. doi: 10.3390/cells15090826 (PMC13162579; doi:10.3390/cells15090826)
Supplement: Supplementary file 1 [file cells-15-00826-s001.zip › File S2- Raw data from the current study..xlsx]

## Sheet: Sheet1
A375-ATCC								A375 DPEP-RESPONSIVE#1								A375 DPEP-RESPONSIVE#2								A375 DPEP-RESISTANT#1								A375 DPEP-RESISTANT#2								HCT116								HCT116 DPEP-RESISTANT
																																																Dpep resistant HCT116 in vitro induced by me by increased conc
ABT263 and Dpep in A375.xls 6D								Nov 25 2020 Dpep resist vs non-resist cells In vitro culture of in vivo tumor of the mouse sacked second to last								-- In vitro culture of in vivo tumor retrieved from the mouse nontreated and treated with shortpep 123.xlsx								Nov 25 2020 Dpep resist vs non-resist cells In vitro culture of in vivo tumor of the mouse sacked second to last								Combination of Dpep Decetabine ABT263 in A375 in vivo A375 tumor resistant to shortpep 123								ABT263 Dpep combination in HCT116 in vitro parental and resistant 2025
Day 6								Dpep 20mg/kg treated								A375								Dpep 20mg/kg treated								A375 in vivo nude mice bearing tumors treated with 10mg/kg shortpep 123（Feb 2 to Mar 29,2022）								5-day treatment								HCT116 parental
Dpep	Cell density(104/ml)			Average				6-day treatment in vitro								Short peptide 123 10mg/kg treated resistant								6-day treatment in vitro								A375 in vivo resitant to Short pep 123	6d															Dpep（uM）	Cell density(104/ml)
Control	110	125	121	118.667				A375 from in vivo nude mice bearing tumors treated with 20mg/kg Dpep（Jun 26 to Aug 14）								6-day treatment in vitro								A375 from in vivo nude mice bearing tumors treated with 20mg/kg Dpep（Jun 26 to Aug 14）									Cell density(104/ml)			Average				HCT116 in vitro parental								Con	60
40uM	28	21	27	25.3333				DN-CEBP/D	Cell density(104/ml)			Average				A375 from in vivo nude mice bearing tumors treated with 10mg/kg short pep 123（Feb 2 to Mar 29,2022）								DN-CEBP/D	Cell density(104/ml)			Average				Control	65	77	72	71.3333					Cell density(104/ml)			Average				40	11
20uM	54	59	51	54.6667				Control	48	52	45	48.33				DN-CEBP/D	Cell density(104/ml)			Average				Control	48	52	45	48.33				Dpep 10uM	66	69	74	69.6667				Control	65	58	61	61.3333				20	34
10uM	82	89	80	83.6667				35uM	36	38	35	36.3333				Control	49	49	41	46.3333				35uM	36	38	35	36.3333				250nM Decitabine	56	61	55	57.3333				Dpep 10uM	54	57	54	55				10	45
3uM	110	112	105	109				20uM	46	55	43	48				50uM	13	19	15	15.6667				20uM	46	55	43	48				400nM ABT263	52	53	64	56.3333				Dpep 20uM	26	34	32	30.6667				5	64
ABT263 0.4uM								10uM	50	51	45	48.6667				20uM	29	25	31	28.3333				10uM	50	51	45	48.6667				250nM Decitabine + 400nM ABT263	45	47	40	44				Dpep 40uM	12	15	10	12.3333
ABT263	55	51	56	54												10uM	47	41	45	44.3333												Dpep 10uM + 250nM Decitabine	44	50	41	45												HCT116 resistant to Dpep
40uM B + ABT263	5	3	5	4.33333																												Dpep 10uM + 400nM ABT263	42	36	37	38.3333				ABT263								Dpep（uM）	Cell density(104/ml)
20uM B+ ABT263	16	12	12	13.3333				DN-CEBP/B	Cell density(104/ml)			Average												DN-CEBP/B	Cell density(104/ml)			Average				Dpep 10uM+250nM Decitabine+400nM ABT263	25	29	34	29.3333				1um	52	49	50	50.3333				Con	60
10uM B+ ABT263	25	30	25	26.6667				Control	65	59	63	62.3333				DN-CEBP/B	Cell density(104/ml)			Average				Control	65	59	63	62.3333																				40	47
3uM B+ ABT263	39	46	41	42				35uM	43	45	40	42.6667				Control	49	49	41	46.3333				35uM	43	45	40	42.6667																				20	54
								20uM	60	56	55	57				50uM	11	13	16	13.3333				20uM	60	56	55	57												ABT263 + Dpep								10	61
								10uM	65	62	57	61.3333				20uM	22	26	24	25				10uM	65	62	57	61.3333				A375 short peptide 123 parental and resistant in vivo _ ABT263 Decitabine Dpep combination								1uM + Dpep 10uM	37	41	35	37.6667				5	67
Dpep pretreatment followed by ABT263 Dpep combination in A375 ATCC 5D																10uM	46	39	43	42.6667												5-day treatment								1uM + Dpep 20uM	15	20	13	16
A375 ATCC	Cell density(104/ml)			Average																																				1uM + Dpep 40uM	6	3	4	4.33333
								Vehicle																Vehicle								A375 in vivo parental to short peptide 123
Control	64	57	63	61.3333				6-day treatment in vitro								Vehicle parental								6-day treatment in vitro									Cell density(104/ml)			Average												Dpep resistant HCT116 in vitro induced by increased conc 2025 verification
								A375 from in vivo nude mice bearing tumors treated with PBS（Sep 2 to Oct 12）								6-day treatment in vitro								A375 from in vivo nude mice bearing tumors treated with PBS（Sep 2 to Oct 12）								Control	79	72	76	75.6667												HCT116 parental
Dpep 20uM 5days	38	32	31	33.6667				DN-CEBP/D	Cell density(104/ml)			Average				A375 from in vivo nude mice bearing tumors treated with PBS（Sep 2 to Oct 12,2020）								DN-CEBP/D	Cell density(104/ml)			Average				Dpep 40uM	12	9	14	11.6667				HCT116 in vitro resistant								Dpep（uM）	Cell density(104/ml)
ABT 263 1um 5days	40	45	49	44.6667				Control	35	38	45	39.3333				DN-CEBP/D	Cell density(104/ml)			Average				Control	35	38	45	39.3333													Cell density(104/ml)			Average				Con	73
ABT 263 1um 3days	48	48	56	50.6667				35uM	9	7	6	7.33333				Control	55	61	55	57				35uM	9	7	6	7.33333												Control	85	77	80	80.6667				40	12
5-day continuous treatment with both agents								20uM	14	20	17	17				50uM	7	4	6	5.66667				20uM	14	20	17	17				Decitabine								Dpep 10uM	82	78	75	78.3333				20	29
ABT263 1uM + Dpep 20uM	16	18	11	15				10uM	26	28	29	27.6667				20uM	17	20	24	20.3333				10uM	26	28	29	27.6667				500nM	35	39	40	38				Dpep 20uM	69	65	57	63.6667				10	57
																10uM	40	38	36	38												ABT263								Dpep 40uM	47	49	53	49.6667
Dpep pretreatment for 2 days then followed by Dpep+ABT263 duo for another 3 days																																1um	51	56	59	55.3333
Dpep 20uM …... Dpep20uM + ABT263 1uM	14	15	21	16.6667				DN-CEBP/B	Cell density(104/ml)			Average												DN-CEBP/B	Cell density(104/ml)			Average												ABT263								HCT116 resistant to Dpep
								Control	42	37	40	39.6667				DN-CEBP/B	Cell density(104/ml)			Average				Control	42	37	40	39.6667												1um	73	66	69	69.3333				Dpep（uM）	Cell density(104/ml)
								35uM	5	11	8	8				Control	55	61	55	57				35uM	5	11	8	8				Combination																Con	55
2nd Dpep pretreatment followed by ABT263 Dpep combination in A375 ATCC 5D								20uM	18	13	16	15.6667				50uM	5	5	3	4.33333				20uM	18	13	16	15.6667				Decitabine 500uM + ABT263 1uM	29	25	23	25.6667												40	27
A375 ATCC	Cell density(104/ml)			Average				10uM	29	32	27	29.3333				20uM	13	18	21	17.3333				10uM	29	32	27	29.3333				Decitabine 500uM + Dpep 40uM	5	1	3	3				ABT263 + Dpep								20	42
																10uM	37	33	33	34.3333												ABT263 1uM + Dpep 40uM	4	6	2	4				1uM + Dpep 10uM	57	51	59	55.6667				10	48
Control	81	76	83	80																												Decitabine 500uM + ABT263 1uM + Dpep 40uM	1	2	2	1.66667				1uM + Dpep 20uM	39	44	40	41
																																								1uM + Dpep 40uM	24	30	27	27
Dpep 20uM 5days	40	45	39	41.3333				ABT263 Dpep combination in A375 in vivo parental MAY 9, 2025																ABT263 Dpep combination in A375 in vivo resistant 2025 compusyn
ABT 263 1um 5days	57	62	57	58.6667				5-day treatment								A375 short peptide 123 parental and resistant in vivo _ ABT263 Decitabine Dpep combination								A375 in vivo resistant								A375 in vivo resistant to short peptide 123																ABT decitabine data correlated feb7
ABT 263 1um 3days	69	61	65	65												5-day treatment									Cell density(104/ml)			Average					Cell density(104/ml)			Average				HCT116 _ ABT263 Decitabine higher Dpep combination in vivo parental 2025 1st								Induced in vitro by increased concentration of Dpep	6d
5-day continuous treatment with both agents								A375 in vivo parental																Control	84	79	80	81				Control	61	66	58	61.6667				5-day treatment								HCT116 in vitro resitant to Dpep	Cell density(104/ml)
ABT263 1uM + Dpep 20uM	22	16	20	19.3333					Cell density(104/ml)			Average				A375 in vivo parental to short peptide 123								Dpep 20uM	81	76	79	78.6667				Dpep 40uM	25	26	32	27.6667													78
								Control	78	71	79	76					Cell density(104/ml)			Average				Dpep 40uM	55	49	50	51.3333												HCT116 in vivo parental								Control	64
Dpep pretreatment for 2 days then followed by Dpep+ABT263 duo for another 3 days								Dpep 20uM	36	44	37	39				Control	79	72	76	75.6667																					Cell density(104/ml)			Average				Dpep 10uM	71
Dpep 20uM …... Dpep20uM + ABT263 1uM	18	24	20	20.6667				Dpep 40uM	18	10	13	13.6667				Dpep 40uM	12	9	14	11.6667												Decitabine								Control	95	107	93	98.3333				500nM Decitabine	71
																								ABT263								500nM	34	29	32	31.6667				Dpep 40uM	22	15	22	19.6667				1uM ABT263	33
																								0.5um	68	69	75	70.6667				ABT263																500nM Decitabine + 1uM ABT263	51
2025 Decitabine combination in A375 ATCC 5D								ABT263								Decitabine								1um	61	55	59	58.3333				1um	50	45	42	45.6667				Decitabine								Dpep 10uM + 500nM Decitabine	50
5-day treatment								0.5um	65	60	69	64.6667				500nM	35	39	40	38				2uM	46	50	52	49.3333												1uM	72	80	76	76				Dpep 10uM + 1uM ABT263	34
								1um	53	59	53	55				ABT263																								3uM	45	52	53	50				Dpep 10uM+500nM Decitabine+1unM ABT263
A375 ATCC								2uM	39	42	45	42				1um	51	56	59	55.3333												Combination
	Cell density(104/ml)			Average																				ABT263 + Dpep								Decitabine 500uM + ABT263 1uM	18	22	26	22				ABT263
Control	76	79	91	82																				0.5uM + Dpep 20uM	51	48	46	48.3333				Decitabine 500uM + Dpep 40uM	9	6	8	7.66667				1um	78	85	77	80
Dpep 10uM	66	62	68	65.3333				ABT263 + Dpep								Combination								0.5uM + Dpep 40uM	28	29	24	27				ABT263 1uM + Dpep 40uM	11	14	9	11.3333												ABT263 Dpep combination in HCT116 in vitro parental and resistant 2025
Dpep 20uM	45	46	40	43.6667				0.5uM + Dpep 20uM	22	18	29	23				Decitabine 500uM + ABT263 1uM	29	25	23	25.6667				1uM + Dpep 20uM	37	41	38	38.6667				Decitabine 500uM + ABT263 1uM + Dpep 40uM	3	7	3	4.33333												5-day treatment
Dpep 40uM	14	20	22	18.6667				0.5uM + Dpep 40uM	6	3	10	6.33333				Decitabine 500uM + Dpep 40uM	5	1	3	3				1uM + Dpep 40uM	19	19	22	20												Combination
								1uM + Dpep 20uM	19	13	21	17.6667				ABT263 1uM + Dpep 40uM	4	6	2	4				2uM + Dpep 20uM	28	31	30	29.6667												Decitabine 1uM + ABT263 1uM	56	63	59	59.3333				HCT116 in vitro parental
Decitabine								1uM + Dpep 40uM	5	2	5	4				Decitabine 500uM + ABT263 1uM + Dpep 40uM	1	2	2	1.66667				2uM + Dpep 40uM	11	15	12	12.6667												Decitabine 3uM + ABT263 1uM	41	35	39	38.3333					Cell density(104/ml)
500nM	46	40	38	41.3333				2uM + Dpep 20uM	12	16	9	12.3333																				A375 short peptide 123 parental and resistant in vivo _ ABT263 Decitabine Dpep combination - 2nd								Decitabine 1uM + Dpep 40uM	11	8	9	9.33333				Control	65
								2uM + Dpep 40uM	1	3	2	2																				5-day treatment								Decitabine 3uM + Dpep 40uM	5	7	5	5.66667				Dpep 10uM	54
Combo																A375 in vivo resistant to short peptide 123																								ABT263 1uM + Dpep 40uM	7	11	6	8				Dpep 20uM	26
Decitabine 500nM + Dpep 10uM	32	25	30	29													Cell density(104/ml)			Average				Combination of Dpep Decetabine ABT263 in A375 in vivo resistant line								A375 in vivo parental to short peptide 123								Decitabine 1uM + ABT263 1uM + Dpep 40uM	6	7	7	6.66667				Dpep 40uM	12
Decitabine 500nM + Dpep 20uM	13	17	10	13.3333												Control	61	66	58	61.6667				A375 in vivo resitant	6d								Cell density(104/ml)			Average				Decitabine 3uM + ABT263 1uM + Dpep 40uM	2	5	3	3.33333
Decitabine 500nM + Dpep 40uM	3	3	8	4.66667				Decitabine combination 1st try								Dpep 40uM	25	26	32	27.6667					Cell density(104/ml)			Average				Control	77	85	78	80												ABT263
								6-day treatment																Control	62	65	59	62				Dpep 40uM	11	12	16	13												1um	52
																								Dpep 10uM	57	51	63	57												Decitabine combination 1st in HCT116 WT AND RESIST AUG 22 20 µM in vitro responsive and resistant
2025 Decitabine in A375 in vivo responsive and resistant and ATCC 5D								A375 in vivo responsive								Decitabine								250nM Decitabine	51	55	55	53.6667												6-day treatment
5-day treatment									Cell density(104/ml)			Average				500nM	34	29	32	31.6667				400nM ABT263	49	45	56	50				Decitabine																ABT263 + Dpep
								Control	105	113	101	106.333				ABT263								250nM Decitabine + 400nM ABT263	31	37	35	34.3333				500nM	40	46	40	42				HCT116 in vitro parental								1uM + Dpep 10uM	37
A375 in vivo responsive								Dpep 10uM	71	70	75	72				1um	50	45	42	45.6667				Dpep 10uM + 250nM Decitabine	34	40	38	37.3333				ABT263									Cell density(104/ml)			Average				1uM + Dpep 20uM	15
	Cell density(104/ml)			Average																				Dpep 10uM + 400nM ABT263	38	33	37	36				1um	61	54	55	56.6667				Control	67	74	75	72				1uM + Dpep 40uM	6
Control	34	31	39	34.6667				Decitabine																Dpep 10uM+250nM Decitabine+400nM ABT263	20	27	23	23.3333												Dpep 20uM	36	40	37	37.6667
								2nM	106	110	110	108.667				Combination
Decitabine								10nM	115	102	100	105.667				Decitabine 500uM + ABT263 1uM	18	22	26	22												Combination
500nM	23	15	18	18.6667				50nM	89	95	97	93.6667				Decitabine 500uM + Dpep 40uM	9	6	8	7.66667												Decitabine 500uM + ABT263 1uM	24	25	32	27				Decitabine 500nM	67	67	73	69				HCT116 in vitro resistant
																ABT263 1uM + Dpep 40uM	11	14	9	11.3333				Decitabine combination 1st try								Decitabine 500uM + Dpep 40uM	6	3	2	3.66667													Cell density(104/ml)
A375 in vivo resistant								Decitabine+								Decitabine 500uM + ABT263 1uM + Dpep 40uM	3	7	3	4.33333				6-day treatment								ABT263 1uM + Dpep 40uM	4	3	5	4												Control	85
	Cell density(104/ml)			Average				2nM + Dpep 10uM	78	71	70	73																				Decitabine 500uM + ABT263 1uM + Dpep 40uM	2	2	2	2												Dpep 10uM	82
Control	26	33	30	29.6667				10nM + Dpep 10uM	69	73	70	70.6667												A375 in vivo responsive																Decitabine+								Dpep 20uM	69
								50nM + Dpep 10uM	61	60	64	61.6667				A375 short peptide 123 parental and resistant in vivo _ ABT263 Decitabine Dpep combination - 2nd									Cell density(104/ml)			Average												500nM + Dpep 20uM	27	21	28	25.3333				Dpep 40uM	47
Decitabine																5-day treatment								Control	105	113	101	106.333				A375 in vivo resistant to short peptide 123
500nM	16	12	13	13.6667				A375 in vivo resistant																Dpep 10uM	71	70	75	72					Cell density(104/ml)			Average												ABT263
									Cell density(104/ml)			Average				A375 in vivo parental to short peptide 123																Control	65	77	71	71												1um	73
								Control	89	98	96	94.3333					Cell density(104/ml)			Average				Decitabine								Dpep 40uM	33	37	35	35				HCT116 in vitro resistant
A375 ATCC								Dpep 10uM	88	95	99	94				Control	77	85	78	80				2nM	106	110	110	108.667													Cell density(104/ml)			Average
	Cell density(104/ml)			Average												Dpep 40uM	11	12	16	13				10nM	115	102	100	105.667												Control	56	62	55	57.6667				ABT263 + Dpep
Control	55	49	52	52				Decitabine																50nM	89	95	97	93.6667				Decitabine								Dpep 20uM	51	56	53	53.3333				1uM + Dpep 10uM	57
								2nM	85	91	94	90																				500nM	31	37	39	35.6667												1uM + Dpep 20uM	39
Decitabine								10nM	95	87	85	89				Decitabine								Decitabine+								ABT263																1uM + Dpep 40uM	24
500nM	29	24	24	25.6667				50nM	89	91	83	87.6667				500nM	40	46	40	42				2nM + Dpep 10uM	78	71	70	73				1um	49	54	51	51.3333				Decitabine 500nM	49	56	54	53
																ABT263								10nM + Dpep 10uM	69	73	70	70.6667
								Decitabine+								1um	61	54	55	56.6667				50nM + Dpep 10uM	61	60	64	61.6667
2025 Decitabine combination in A375 ATCC repeat and T98G								2nM + Dpep 10uM	86	91	88	88.3333																				Combination																ABT263 Dpep combination in HCT116 in vitro parental and resistant 2025
5-day treatment								10nM + Dpep 10uM	80	80	85	81.6667												A375 in vivo resistant								Decitabine 500uM + ABT263 1uM	28	23	21	24				Decitabine+								5-day treatment
								50nM + Dpep 10uM	80	72	73	75				Combination									Cell density(104/ml)			Average				Decitabine 500uM + Dpep 40uM	12	10	7	9.66667				500nM + Dpep 20uM	39	33	37	36.3333
A375 ATCC																Decitabine 500uM + ABT263 1uM	24	25	32	27				Control	89	98	96	94.3333				ABT263 1uM + Dpep 40uM	15	11	17	14.3333												HCT116 in vitro parental
	Cell density(104/ml)			Average												Decitabine 500uM + Dpep 40uM	6	3	2	3.66667				Dpep 10uM	88	95	99	94				Decitabine 500uM + ABT263 1uM + Dpep 40uM	8	4	4	5.33333													Cell density(104/ml)
Control	76	79	91	82												ABT263 1uM + Dpep 40uM	4	3	5	4																												Control	65
Dpep 10uM	66	62	68	65.3333				Decitabine combination 2nd try 6D								Decitabine 500uM + ABT263 1uM + Dpep 40uM	2	2	2	2				Decitabine																Decitabine Dpep combination in HCT116 in vitro responsive resistant 2025 - 2nd								Dpep 10uM	54
Dpep 20uM	45	46	40	43.6667				6-day treatment																2nM	85	91	94	90				-- In vitro culture of in vivo tumor retrieved from the mouse nontreated and treated with shortpep 123.xlsx								5-day treatment								Dpep 20uM	26
Dpep 40uM	14	20	22	18.6667																				10nM	95	87	85	89				A375																Dpep 40uM	12
								A375 in vivo responsive								A375 in vivo resistant to short peptide 123								50nM	89	91	83	87.6667				Short peptide 123 10mg/kg treated resistant								HCT116 in vitro parental
Decitabine									Cell density(104/ml)			Average					Cell density(104/ml)			Average												6-day treatment in vitro									Cell density(104/ml)			Average				ABT263
500nM	46	40	38	41.3333				Control	53	56	61	56.6667				Control	65	77	71	71				Decitabine+								A375 from in vivo nude mice bearing tumors treated with 10mg/kg short pep 123（Feb 2 to Mar 29,2022）								Control	57	61	54	57.3333				1um	52
								Dpep 10uM	38	35	43	38.6667				Dpep 40uM	33	37	35	35				2nM + Dpep 10uM	86	91	88	88.3333				DN-CEBP/D	Cell density(104/ml)			Average				Dpep 10uM	56	50	56	54
Combo																								10nM + Dpep 10uM	80	80	85	81.6667				Control	49	49	41	46.3333				Dpep 20uM	25	28	33	28.6667
Decitabine 500nM + Dpep 10uM	32	25	30	29				Decitabine																50nM + Dpep 10uM	80	72	73	75				50uM	13	19	15	15.6667				Dpep 40uM	11	6	13	10				ABT263 + Dpep
Decitabine 500nM + Dpep 20uM	13	17	10	13.3333				50nM	60	58	51	56.3333				Decitabine																20uM	29	25	31	28.3333												1uM + Dpep 10uM	37
Decitabine 500nM + Dpep 40uM	3	3	8	4.66667				250nM	49	55	50	51.3333				500nM	31	37	39	35.6667												10uM	47	41	45	44.3333				Decitabine								1uM + Dpep 20uM	15
								500nM	49	42	42	44.3333				ABT263								Decitabine combination 3rd try in A375 in vivo responsive and resistant																500nM	45	51	49	48.3333				1uM + Dpep 40uM	6
																1um	49	54	51	51.3333				6-day treatment
A375 ATCC _ ABT263 Decitabine Dpep Trio								Decitabine+																								DN-CEBP/B	Cell density(104/ml)			Average
5-day treatment								50nM + Dpep 10uM	40	39	33	37.3333												A375 in vivo responsive								Control	49	49	41	46.3333				Decitabine + Dpep
								250nM + Dpep 10uM	27	18	23	22.6667				Combination									Cell density(104/ml)			Average				50uM	11	13	16	13.3333				500nM + Dpep 10uM	47	41	38	42				HCT116 in vitro resistant
A375 ATCC								500nM + Dpep 10uM	18	15	11	14.6667				Decitabine 500uM + ABT263 1uM	28	23	21	24				Control	68	63	71	67.3333				20uM	22	26	24	25				500nM + Dpep 20uM	15	17	21	17.6667					Cell density(104/ml)
	Cell density(104/ml)			Average												Decitabine 500uM + Dpep 40uM	12	10	7	9.66667				Dpep 35uM	16	12	14	14				10uM	46	39	43	42.6667				500nM + Dpep 40uM	4	2	5	3.66667				Control	85
Control	87	88	94	89.6667				A375 in vivo resistant								ABT263 1uM + Dpep 40uM	15	11	17	14.3333																												Dpep 10uM	82
Dpep 20uM	47	52	49	49.3333					Cell density(104/ml)			Average				Decitabine 500uM + ABT263 1uM + Dpep 40uM	8	4	4	5.33333																				HCT116 in vitro resistant								Dpep 20uM	69
Dpep 40uM	22	17	19	19.3333				Control	56	49	60	55												Decitabine								Vehicle parental									Cell density(104/ml)			Average				Dpep 40uM	47
								Dpep 10uM	46	58	56	53.3333												500nM	60	51	53	54.6667				6-day treatment in vitro								Control	66	73	68	69
																																A375 from in vivo nude mice bearing tumors treated with PBS（Sep 2 to Oct 12,2020）								Dpep 10uM	71	65	66	67.3333				ABT263
Decitabine								Decitabine																								DN-CEBP/D	Cell density(104/ml)			Average				Dpep 20uM	57	54	51	54				1um	73
500nM	46	51	51	49.3333				50nM	51	59	56	55.3333												Decitabine+								Control	55	61	55	57				Dpep 40uM	42	50	42	44.6667
ABT263								250nM	49	54	46	49.6667																				50uM	7	4	6	5.66667
1um	63	60	66	63				500nM	42	48	37	42.3333												500nM + Dpep 35 uM	5	8	5	6				20uM	17	20	24	20.3333				Decitabine								ABT263 + Dpep
																																10uM	40	38	36	38				500nM	61	64	58	61				1uM + Dpep 10uM	57
								Decitabine+																																								1uM + Dpep 20uM	39
Combination								50nM + Dpep 10uM	40	49	40	43												A375 in vivo resistant																								1uM + Dpep 40uM	24
Decitabine 500uM + ABT263 1uM	30	33	30	31				250nM + Dpep 10uM	32	26	28	28.6667													Cell density(104/ml)			Average				DN-CEBP/B	Cell density(104/ml)			Average				Decitabine + Dpep
Decitabine 500uM + Dpep 20uM	13	21	15	16.3333				500nM + Dpep 10uM	20	16	23	19.6667												Control	55	62	62	59.6667				Control	55	61	55	57				500nM + Dpep 10uM	53	48	49	50
Decitabine 500uM + Dpep 40uM	4	4	8	5.33333																				Dpep 35uM	44	50	47	47				50uM	5	5	3	4.33333				500nM + Dpep 20uM	35	36	31	34				Decitabine combination 1st in HCT116 AUG 22 20 µM in vitro responsive and resistant
ABT263 1uM + Dpep 20uM	21	19	23	21																												20uM	13	18	21	17.3333				500nM + Dpep 40uM	26	21	28	25				6-day treatment
ABT263 1uM + Dpep 40uM	3	7	6	5.33333																												10uM	37	33	33	34.3333
Decitabine 500uM + ABT263 1uM + Dpep 20uM	11	8	8	9																				Decitabine																								HCT116 in vitro parental
Decitabine 500uM + ABT263 1uM + Dpep 40uM	3	3	1	2.33333				2025 Decitabine in A375 in vivo responsive and resistant and ATCC 5D																500nM	48	40	45	44.3333																					Cell density(104/ml)
								5-day treatment																																HCT116 _ ABT263 Decitabine higher Dpep combination in vivo parental resistant 2025.5 - 2nd								Control	67
																																								5-day treatment								Dpep 20uM	36
A375 ATCC _ ABT263 Decitabine Dpep combination 2nd								A375 in vivo responsive																Decitabine+
5-day treatment									Cell density(104/ml)			Average																												HCT116 in vivo parental
								Control	34	31	39	34.6667												500nM + Dpep 10uM	15	8	15	12.6667													Cell density(104/ml)			Average				Decitabine 500nM	67
A375 ATCC																																								Control	88	83	85	85.3333
	Cell density(104/ml)			Average				Decitabine																																Dpep 40uM	22	15	14	17
Control	69	78	74	73.6667				500nM	23	15	18	18.6667
Dpep 20uM	35	44	35	38																				May 1 2025 Decitabine lower in A375 in vivo responsive and resistant 6D																Decitabine								Decitabine+
Dpep 40uM	15	18	22	18.3333				A375 in vivo resistant																5-day treatment																1uM	65	68	72	68.3333				500nM + Dpep 20uM	27
									Cell density(104/ml)			Average																												3uM	44	48	41	44.3333
								Control	26	33	30	29.6667												A375 in vivo responsive
Decitabine																									Cell density(104/ml)			Average												ABT263
500nM	42	38	35	38.3333				Decitabine																Control	73	66	70	69.6667												1um	73	69	70	70.6667				HCT116 in vitro resistant
ABT263								500nM	16	12	13	13.6667												Dpep 20uM	35	38	32	35																					Cell density(104/ml)
1um	57	53	50	53.3333																				Dpep 40uM	14	10	10	11.3333																				Control	56
																																								Combination								Dpep 20uM	51
								A375 ATCC																Decitabine																Decitabine 1uM + ABT263 1uM	56	52	52	53.3333
Combination									Cell density(104/ml)			Average												250nM	56	60	62	59.3333												Decitabine 3uM + ABT263 1uM	36	32	35	34.3333
Decitabine 500uM + ABT263 1uM	25	23	29	25.6667				Control	55	49	52	52																												Decitabine 1uM + Dpep 40uM	9	9	8	8.66667				Decitabine 500nM	49
Decitabine 500uM + Dpep 20uM	11	13	13	12.3333																																				Decitabine 3uM + Dpep 40uM	3	6	6	5
Decitabine 500uM + Dpep 40uM	8	2	4	4.66667				Decitabine																Decitabine+																ABT263 1uM + Dpep 40uM	6	9	5	6.66667
ABT263 1uM + Dpep 20uM	16	21	14	17				500nM	29	24	24	25.6667																												Decitabine 1uM + ABT263 1uM + Dpep 40uM	8	6	4	6
ABT263 1uM + Dpep 40uM	7	4	5	5.33333																				250nM + Dpep 20uM	21	16	21	19.3333												Decitabine 3uM + ABT263 1uM + Dpep 40uM	3	2	4	3				Decitabine+
Decitabine 500uM + ABT263 1uM + Dpep 20uM	6	8	7	7																				250nM + Dpep 40uM	4	7	4	5																				500nM + Dpep 20uM	39
Decitabine 500uM + ABT263 1uM + Dpep 40uM	2	2	2	2
																								A375 in vivo resistant
								Decitabine combination 3rd try in A375 in vivo responsive and resistant 6D																	Cell density(104/ml)			Average												HCT116 in vivo resistant								Decitabine Dpep combination in HCT116 in vitro resistant 2025
								6-day treatment																Control	57	59	63	59.6667													Cell density(104/ml)			Average				5-day treatment
																								Dpep 20uM	55	62	57	58												Control	86	78	82	82
								A375 in vivo responsive																Dpep 40uM	41	38	43	40.6667												Dpep 40uM	46	50	53	49.6667				HCT116 in vitro resistant
									Cell density(104/ml)			Average																																					Cell density(104/ml)
								Control	68	63	71	67.3333												Decitabine																Decitabine								Control	67
								Dpep 35uM	16	12	14	14												250nM	46	53	48	49												1uM	75	66	72	71				Dpep 10uM	55
																																								3uM	50	46	43	46.3333				Dpep 20uM	47
								Decitabine																Decitabine+																ABT263								Decitabine
								500nM	60	51	53	54.6667																												1um	77	71	79	75.6667				500nM	53
																								250nM + Dpep 20uM	26	33	27	28.6667
																								250nM + Dpep 40uM	13	18	18	16.3333
								Decitabine+																																Combination								Decitabine + Dpep
																																								Decitabine 1uM + ABT263 1uM	65	57	58	60				500nM + Dpep 10uM	51
								500nM + Dpep 35 uM	5	8	5	6																												Decitabine 3uM + ABT263 1uM	38	41	37	38.6667				500nM + Dpep 20uM	32
																								2025 Decitabine combination in A375 in vivo responsive and resistant																Decitabine 1uM + Dpep 40uM	31	24	28	27.6667
																								5-day treatment																Decitabine 3uM + Dpep 40uM	14	18	15	15.6667
								A375 in vivo resistant																																ABT263 1uM + Dpep 40uM	28	26	31	28.3333				Decitabine Dpep combination in HCT116 in vitro resistant
									Cell density(104/ml)			Average												A375 in vivo responsive																Decitabine 1uM + ABT263 1uM + Dpep 40uM	24	18	20	20.6667				6-day treatment
								Control	55	62	62	59.6667													Cell density(104/ml)			Average												Decitabine 3uM + ABT263 1uM + Dpep 40uM	10	13	7	10
								Dpep 35uM	44	50	47	47												Control	68	57	62	62.3333																				HCT116 in vitro resistant
																								Dpep 10uM	39	45	48	44																					Cell density(104/ml)
																								Dpep 20uM	28	33	30	30.3333												Decitabine Dpep combination in HCT116 in vitro parental 2025								Control	68
								Decitabine																Dpep 40uM	8	13	9	10												5-day treatment								Dpep 10uM	60
								500nM	48	40	45	44.3333																																				Dpep 35uM	53
																								Decitabine																HCT116 in vitro parental
																								500nM	34	31	27	30.6667													Cell density(104/ml)			Average				Decitabine
								Decitabine+																																Control	35	44	47	42				500nM	56
																								Combo																Dpep 10uM	43	39	36	39.3333				2.5uM	48
								500nM + Dpep 10uM	15	8	15	12.6667												Decitabine 500nM + Dpep 10uM	21	17	19	19												Dpep 20uM	18	25	23	22
																								Decitabine 500nM + Dpep 20uM	11	8	10	9.66667												Dpep 40uM	5	11	9	8.33333				Decitabine+
																								Decitabine 500nM + Dpep 40uM	2	2	3	2.33333																				500nM + Dpep 10uM	43
																																								Decitabine								2.5uM + Dpep 10uM	33
																								A375 in vivo resistant																500nM	36	41	35	37.3333
								May 1 2025 Decitabine lower in A375 in vivo responsive and resistant 6D																	Cell density(104/ml)			Average																				500nM + Dpep 35uM	38
								5-day treatment																Control	46	56	50	50.6667																				2.5uM + Dpep 35uM	25
																								Dpep 10uM	53	47	51	50.3333												Decitabine + Dpep
								A375 in vivo responsive																Dpep 20uM	48	52	46	48.6667												500nM + Dpep 10uM	27	36	32	31.6667
									Cell density(104/ml)			Average												Dpep 40uM	30	35	38	34.3333												500nM + Dpep 20uM	20	12	13	15
								Control	73	66	70	69.6667																												500nM + Dpep 40uM	5	2	2	3				Decitabine Dpep combination in HCT116 in vitro responsive resistant 2025 - 2nd
								Dpep 20uM	35	38	32	35												Decitabine																								5-day treatment
								Dpep 40uM	14	10	10	11.3333												500nM	18	24	19	20.3333
																																																HCT116 in vitro parental
								Decitabine																Combo																									Cell density(104/ml)
								250nM	56	60	62	59.3333												Decitabine 500nM + Dpep 10uM	22	16	14	17.3333																				Control	57
																								Decitabine 500nM + Dpep 20uM	17	10	9	12																				Dpep 10uM	56
																								Decitabine 500nM + Dpep 40uM	11	4	7	7.33333																				Dpep 20uM	25
								Decitabine+																																								Dpep 40uM	11
								250nM + Dpep 20uM	21	16	21	19.3333																																				Decitabine
								250nM + Dpep 40uM	4	7	4	5												ABT263 Decitabine Dpep combination in A375 in vivo resistant 2025																								500nM	45
																								5-day treatment
								A375 in vivo resistant
									Cell density(104/ml)			Average												A375 in vivo resistant																								Decitabine + Dpep
								Control	57	59	63	59.6667													Cell density(104/ml)			Average																				500nM + Dpep 10uM	47
								Dpep 20uM	55	62	57	58												Control	98	105	97	100																				500nM + Dpep 20uM	15
								Dpep 40uM	41	38	43	40.6667												Dpep 20uM	94	101	97	97.3333																				500nM + Dpep 40uM	4
																								Dpep 40uM	70	64	66	66.6667
								Decitabine																																								HCT116 in vitro resistant
								250nM	46	53	48	49																																					Cell density(104/ml)
																								Decitabine																								Control	66
																								500nM	46	39	43	42.6667																				Dpep 10uM	71
								Decitabine+																ABT263																								Dpep 20uM	57
																								1um	77	70	75	74																				Dpep 40uM	42
								250nM + Dpep 20uM	26	33	27	28.6667
								250nM + Dpep 40uM	13	18	18	16.3333																																				Decitabine
																								Combination																								500nM	61
																								Decitabine 500uM + ABT263 1uM	31	30	26	29
																								Decitabine 500uM + Dpep 20uM	25	21	29	25
																								Decitabine 500uM + Dpep 40uM	13	12	18	14.3333																				Decitabine + Dpep
								2025 Decitabine combination in A375 in vivo responsive and resistant																ABT263 1uM + Dpep 20uM	52	48	45	48.3333																				500nM + Dpep 10uM	53
								5-day treatment																ABT263 1uM + Dpep 40uM	21	27	26	24.6667																				500nM + Dpep 20uM	35
																								Decitabine 500uM + ABT263 1uM + Dpep 20uM	17	14	14	15																				500nM + Dpep 40uM	26
								A375 in vivo responsive																Decitabine 500uM + ABT263 1uM + Dpep 40uM	8	5	10	7.66667
									Cell density(104/ml)			Average
								Control	68	57	62	62.3333																																				HCT116 _ ABT263 Decitabine higher Dpep combination in vivo resistant 2025
								Dpep 10uM	39	45	48	44												A375 _ 2nd ABT263 Decitabine Dpep combination in vivo resistant 2025																								5-day treatment
								Dpep 20uM	28	33	30	30.3333												5-day treatment
								Dpep 40uM	8	13	9	10																																				HCT116 in vivo resistant
																								A375 in vivo resistant																									Cell density(104/ml)
								Decitabine																	Cell density(104/ml)			Average																				Control	93
								500nM	34	31	27	30.6667												Control	80	82	88	83.3333																				Dpep 40uM	57
																								Dpep 20uM	85	78	83	82
								Combo																Dpep 40uM	58	55	62	58.3333																				Decitabine
								Decitabine 500nM + Dpep 10uM	21	17	19	19																																				1uM	75
								Decitabine 500nM + Dpep 20uM	11	8	10	9.66667																																				3uM	46
								Decitabine 500nM + Dpep 40uM	2	2	3	2.33333												Decitabine
																								500nM	45	37	40	40.6667																				ABT263
								A375 in vivo resistant																ABT263																								1um	78
									Cell density(104/ml)			Average												1um	61	65	56	60.6667
								Control	46	56	50	50.6667
								Dpep 10uM	53	47	51	50.3333																																				Combination
								Dpep 20uM	48	52	46	48.6667												Combination																								Decitabine 1uM + ABT263 1uM	55
								Dpep 40uM	30	35	38	34.3333												Decitabine 500uM + ABT263 1uM	31	24	27	27.3333																				Decitabine 3uM + ABT263 1uM	41
																								Decitabine 500uM + Dpep 20uM	22	30	25	25.6667																				Decitabine 1uM + Dpep 40uM	33
								Decitabine																Decitabine 500uM + Dpep 40uM	15	11	17	14.3333																				Decitabine 3uM + Dpep 40uM	16
								500nM	18	24	19	20.3333												ABT263 1uM + Dpep 20uM	44	39	47	43.3333																				ABT263 1uM + Dpep 40uM	27
																								ABT263 1uM + Dpep 40uM	24	17	24	21.6667																				Decitabine 1uM + ABT263 1uM + Dpep 40uM	24
								Combo																Decitabine 500uM + ABT263 1uM + Dpep 20uM	11	19	17	15.6667																				Decitabine 3uM + ABT263 1uM + Dpep 40uM	7
								Decitabine 500nM + Dpep 10uM	22	16	14	17.3333												Decitabine 500uM + ABT263 1uM + Dpep 40uM	9	6	8	7.66667
								Decitabine 500nM + Dpep 20uM	17	10	9	12
								Decitabine 500nM + Dpep 40uM	11	4	7	7.33333
																																																HCT116 _ ABT263 Decitabine higher Dpep combination in vivo parental resistant 2025.5 - 2nd
																								A375 _ ABT263 Decitabine Dpep combination in vivo resistant 2025																								5-day treatment
																								5-day treatment
								ABT263 Decitabine Dpep combo in A375 in vivo parental2025																																								HCT116 in vivo parental
								5-day treatment																A375 in vivo resistant																									Cell density(104/ml)
																									Cell density(104/ml)			Average																				Control	88
								A375 in vivo parental																Control	98	105	97	100																				Dpep 40uM	22
									Cell density(104/ml)			Average												Dpep 20uM	94	101	97	97.3333
								Control	88	79	83	83.3333												Dpep 40uM	70	64	66	66.6667																				Decitabine
								Dpep 20uM	47	40	45	44																																				1uM	65
								Dpep 40uM	11	19	16	15.3333																																				3uM	44
																								Decitabine
																								500nM	46	39	43	42.6667																				ABT263
								Decitabine																ABT263																								1um	73
								500nM	46	41	41	42.6667												1um	77	70	75	74
								ABT263
								1um	63	63	57	61																																				Combination
																								Combination																								Decitabine 1uM + ABT263 1uM	56
																								Decitabine 500nM + ABT263 1uM	31	30	26	29																				Decitabine 3uM + ABT263 1uM	36
								Combination																Decitabine 500nM + Dpep 20uM	25	21	29	25																				Decitabine 1uM + Dpep 40uM	9
								Decitabine 500uM + ABT263 1uM	33	26	28	29												Decitabine 500nM + Dpep 40uM	13	12	18	14.3333																				Decitabine 3uM + Dpep 40uM	3
								Decitabine 500uM + Dpep 20uM	14	12	16	14												ABT263 1uM + Dpep 20uM	52	48	45	48.3333																				ABT263 1uM + Dpep 40uM	6
								Decitabine 500uM + Dpep 40uM	4	3	5	4												ABT263 1uM + Dpep 40uM	21	27	26	24.6667																				Decitabine 1uM + ABT263 1uM + Dpep 40uM	8
								ABT263 1uM + Dpep 20uM	18	18	24	20												Decitabine 500nM + ABT263 1uM + Dpep 20uM	17	14	14	15																				Decitabine 3uM + ABT263 1uM + Dpep 40uM	3
								ABT263 1uM + Dpep 40uM	3	7	4	4.66667												Decitabine 500nM + ABT263 1uM + Dpep 40uM	8	5	10	7.66667
								Decitabine 500uM + ABT263 1uM + Dpep 20uM	5	10	8	7.66667
								Decitabine 500uM + ABT263 1uM + Dpep 40uM	2	2	2	2
																																																HCT116 in vivo resistant
																																																	Cell density(104/ml)
																																																Control	86
								A375 _ 2nd ABT263 Decitabine Dpep combination in vivo parental 2025																																								Dpep 40uM	46
								5-day treatment
																																																Decitabine
								A375 in vivo parental																																								1uM	75
									Cell density(104/ml)			Average																																				3uM	50
								Control	105	92	99	98.6667
								Dpep 20uM	53	59	52	54.6667																																				ABT263
								Dpep 40uM	23	15	15	17.6667																																				1um	77
								Decitabine																																								Combination
								500nM	49	56	51	52																																				Decitabine 1uM + ABT263 1uM	65
								ABT263																																								Decitabine 3uM + ABT263 1uM	38
								1um	66	72	74	70.6667																																				Decitabine 1uM + Dpep 40uM	31
																																																Decitabine 3uM + Dpep 40uM	14
																																																ABT263 1uM + Dpep 40uM	28
								Combination																																								Decitabine 1uM + ABT263 1uM + Dpep 40uM	24
								Decitabine 500uM + ABT263 1uM	30	33	35	32.6667																																				Decitabine 3uM + ABT263 1uM + Dpep 40uM	10
								Decitabine 500uM + Dpep 20uM	21	15	18	18
								Decitabine 500uM + Dpep 40uM	4	7	2	4.33333
								ABT263 1uM + Dpep 20uM	22	27	25	24.6667
								ABT263 1uM + Dpep 40uM	7	3	5	5																																				HCT116 _ higher ABT263 Decitabine Dpep combination in vitro resistant 2025
								Decitabine 500uM + ABT263 1uM + Dpep 20uM	12	10	7	9.66667																																				5-day treatment
								Decitabine 500uM + ABT263 1uM + Dpep 40uM	1	3	2	2
																																																HCT116 in vitro resistant
																																																	Cell density(104/ml)
																																																Control	107
																																																Dpep 40uM	68
																																																Decitabine
																																																3uM	56
																																																ABT263
																																																3um	75
																																																Combination
																																																Decitabine 3uM + ABT263 3uM	33
																																																Decitabine 3uM + Dpep 40uM	21
																																																ABT263 3uM + Dpep 40uM	22
																																																Decitabine 3uM + ABT263 3uM + Dpep 40uM	9
																																																HCT116 _ higher ABT263 Decitabine Dpep combination in vitro resistant 2025 -2nd
																																																5-day treatment
																																																HCT116 in vitro resistant
																																																	Cell density(104/ml)
																																																Control	93
																																																Dpep 40uM	47
																																																Decitabine
																																																3uM	51
																																																ABT263
																																																3um	67
																																																Combination
																																																Decitabine 3uM + ABT263 3uM	32
																																																Decitabine 3uM + Dpep 40uM	13
																																																ABT263 3uM + Dpep 40uM	24
																																																Decitabine 3uM + ABT263 3uM + Dpep 40uM	5
[truncated: 51 more columns]
